# Supplementary material for: GDNF-RET signaling and EGR1 form a positive feedback loop that promotes tamoxifen resistance via cyclin D1
Source: BMC Cancer. 2023 Feb 10;23:138. doi: 10.1186/s12885-023-10559-1 (PMC9912664; doi:10.1186/s12885-023-10559-1)
Supplement: Supplementary file 1 — Additional file 1: Table S1. sgRNA and primer sequences. [file 12885_2023_10559_MOESM1_ESM.xlsx]

## Sheet: Sheet1
Table S1. sgRNA and primer sequences
Primer	Sequence
GDNF sgRNA 1F	acacCGTGCCAGGGGACGCTGCGAGTG
GDNF sgRNA 1R	aaaaCACTCGCAGCGTCCCCTGGCACG
GDNF sgRNA 2F	acacCGGACCGTGTTGGCCTTAGCATG
GDNF sgRNA 2R	aaaaCATGCTAAGGCCAACACGGTCCG
GDNF sgRNA 3F	acacCGCATATCATGTATTACATGGCG
GDNF sgRNA 3R	aaaaCGCCATGTAATACATGATATGCG
GDNF sgRNA 4F	acacCGAGCCACTGGAGGGCACGTCAG
GDNF sgRNA 4R	aaaaCTGACGTGCCCTCCAGTGGCTCG
EGR1 sgRNA 1F	acacCGGGATGACAGCGATAGAACCCG
EGR1 sgRNA 1R	aaaaCGGGTTCTATCGCTGTCATCCCG
EGR1 sgRNA 2F	acacCGCGACCCGGAAATGCCATATAG
EGR1 sgRNA 2R	aaaaC TATATGGCATTTCCGGGTCGCG
EGR1 sgRNA 3F	acacCGCCTAGAGCTCTAGCCGCCGCG
EGR1 sgRNA 3R	aaaaCGCGGCGGCTAGAGCTCTAGGCG
EGR1 sgRNA 4F	acacCGCGGCCGGTCCTGCCATATTAG
EGR1 sgRNA 4R	aaaaCTAATATGGCAGGACCGGCCGCG
EGR1 sgRNA 5F	acacCGCGCCTCCGTCGTGACGTACAG
EGR1 sgRNA 5R	aaaaCTGTACGTCACGACGGAGGCGCG
EGR1 sgRNA 6F	acacCGGATCCCAGCGCGCAGAACTTG
EGR1 sgRNA 6R	aaaaCAAGTTCTGCGCGCTGGGATCCG
GDNF mRNA (boulay) F	TCTGGGCTATGAAACCAAGGA
GDNF mRNA (boulay) R	GTCTCAGCTGCATCGCAAGA
EGR1 mRNA F	GACCGCAGAGTCTTTTCCTG
EGR1 mRNA R	AGCGGCCAGTATACGTGATG
CCND1 mRNA F	CCCTCGGTGTCCTACTTCAA
CCND1 mRNA R	CTCCTCGCACTTCTGTTCCT
B-actin mRNA F	CCAACCGCGAGAAGATGA
B-actin mRNA R	CCAGAGGCGTACAGGGATAG
GDNF promoter F	CACAGAAGTGCTCGCAGAAG
GDNF promoter R	GTGGTGGTTCTCCGGTTTTA
EGR1 promoter F	GACCCGGAAATGCCATATAA
EGR1 promoter R	CTTCTTCCCTCCTCCCAGAG
CCND1 promoter F	CACACGGACTACAGGGGAGT
CCND1 promoter R	ACTCTGCTGCTCGCTGCTA
FGF4 promoter F	TGAAAGGACAGGTAGCAGGG
FGF4 promoter R	TGCTAGATTGAGGGCTCTGG
